# Supplementary material for: Southern Ocean warming and Wilkes Land ice sheet retreat during the mid-Miocene
Source: Nat Commun. 2018 Jan 22;9:317. doi: 10.1038/s41467-017-02609-7 (PMC5778126; doi:10.1038/s41467-017-02609-7)
Supplement: Supplementary file 3 — Supplementary Data 1 [file 41467_2017_2609_MOESM3_ESM.xls]

## Sheet: 6.18DR HRMS 5
Event	Type	Group	labID	Min Rank	Max Rank	Rank Span	Min Age	Max Age	Mid Age	IODP U1356A (O)	IODP U1356A (P)
Saturnalis circularis	LAD	R	401	353	401	48	0	0	0		-0.01
Thalassiosira antarctica	LAD	D	400	352	401	49	0	0	0		-0.01
Peripyramis circumtexta	LAD	R	399	352	401	49	0	0	0		-0.01
Eucampia antarctica	LAD	D	398	353	401	48	0	0	0	-0.01	-0.01
Fragilariopsis rhombica	LAD	D	397	352	401	49	0	0	0		-0.01
Rhizosolenia hebetata hebetata	LAD	D	396	352	401	49	0	0	0	-0.01	-0.01
Thalassiosira lentiginosa	LAD	D	395	353	401	48	0	0	0		-0.01
Dictyophimus hirundo	LAD	R	394	352	401	49	0	0	0		-0.01
Fragilariopsis sublinearis	LAD	D	393	352	401	49	0	0	0		-0.01
Actinomma delicatum	LAD	R	392	352	401	49	0	0	0		-0.01
Cornutella profunda	LAD	R	391	352	401	49	0	0	0		-0.01
Fragilariopsis ritscheri	LAD	D	390	352	401	49	0	0	0		-0.01
Actinocyclus actinochilus	LAD	D	389	352	401	49	0	0	0		-0.01
Shionodiscus gracilis	LAD	D	388	352	401	49	0	0	0		-0.01
Saccospyris antarctica	LAD	R	387	352	401	49	0	0	0		-0.01
Shionodiscus tetraoestrupii	LAD	D	386	353	401	48	0	0	0		-0.01
Antarctissa denticulata	LAD	R	385	353	401	48	0	0	0	-0.01	-0.01
Asteromphalus hookeri	LAD	D	384	352	401	49	0	0	0		-0.01
Coscinodiscus marginatus	LAD	D	383	352	401	49	0	0	0	-0.01	-0.01
Cycladophora davisiana	LAD	R	382	353	401	48	0	0	0		-0.01
Fragilariopsis curta	LAD	D	381	352	401	49	0	0	0		-0.01
Corethron criophilum	LAD	D	380	352	401	49	0	0	0		-0.01
Thalassionema nitzschiodes	LAD	D	379	353	401	48	0	0	0	-0.01	-0.01
Azpeitia tabularis	LAD	D	378	353	401	48	0	0	0		-0.01
Acrosphaera murrayana	LAD	R	377	353	401	48	0	0	0	-0.01	-0.01
Thalassiothrix longissima	LAD	D	376	352	401	49	0	0	0	-0.01	-0.01
Cycladophora bicornis	LAD	R	375	353	401	48	0	0	0		-0.01
Fragilariopsis separanda	LAD	D	374	352	401	49	0	0	0		-0.01
Fragilariopsis cylindrus	LAD	D	373	353	401	48	0	0	0		-0.01
Thalassiosira oliverana	LAD	D	372	353	401	48	0	0	0	-0.01	-0.01
Fragilariopsis kerguelensis	LAD	D	371	353	401	48	0	0	0		-0.01
Dactyliozolen antarcticus	LAD	D	370	352	401	49	0	0	0	-0.01	-0.01
Rhizosphaera antarctica	LAD	R	369	352	401	49	0	0	0		-0.01
Antarctissa strelkovi	LAD	R	368	353	401	48	0	0	0	-0.01	-0.01
Cycladophora conica-cosma	LAD	R	367	353	401	48	0	0	0		-0.01
Mitrocalpis araneafera	LAD	R	366	352	401	49	0	0	0		-0.01
Lithelius nautiloides	LAD	R	365	352	401	49	0	0	0		-0.01
Thalassiosira tumida	LAD	D	364	352	401	49	0	0	0		-0.01
Hemidiscus cuneiformis	LAD	D	363	353	401	48	0	0	0		-0.01
Porosira pseudodenticulata	LAD	D	362	352	401	49	0	0	0		-0.01
Spongotrochus glacialis	LAD	R	361	353	401	48	0	0	0	-0.01	-0.01
Triceraspyris antarctica	LAD	R	360	353	401	48	0	0	0		-0.01
Cyrtolagena laguncula	LAD	R	359	353	401	48	0	0	0		-0.01
Actinocyclus octonarius	LAD	D	358	352	401	49	0	0	0	-0.01	-0.01
Asteromphalus parvulus	LAD	D	357	352	401	49	0	0	0		-0.01
Fragilariopsis obliquecostata	LAD	D	356	352	401	49	0	0	0		-0.01
Stellarima microtrias	LAD	D	355	352	401	49	0	0	0	-0.01	-0.01
Chaetoceras bulbosum	LAD	D	354	352	401	49	0	0	0		-0.05
Spongopyle osculosa	LAD	R	353	352	372	20	0	0	0		-0.05
Prunopyle antarctica	LAD	R	352	352	401	49	0	0	0		-0.05
Hemidiscus karstenii	LAD	D	351	351	351	0	0.0557857	0.0557857	0.0557857		-0.05
Actinocyclus ingens	LAD	D	350	350	350	0	0.111571	0.111571	0.111571	-1.54	-0.05
Thalassiosira antarctica	FAD	D	349	347	349	2	0.167357	0.167357	0.167357		-0.05
Stylatractus universus	LAD	R	348	346	348	2	0.223143	0.223143	0.223143		-0.05
Pterocanium charybdeum trilobum	LAD	R	347	347	349	2	0.278929	0.278929	0.278929		-0.05
Lamprotripus mawsoni	LAD	R	346	345	346	1	0.334714	0.334714	0.334714		-0.05
Prunopyle tetrapila	LAD	R	345	345	348	3	0.3905	0.3905	0.3905		-0.05
Antarctissa cylindrica	LAD	R	344	344	344	0	0.446286	0.446286	0.446286	-1.54	-0.05
Eucyrtidium calvertense	LAD	R	343	343	343	0	0.502071	0.502071	0.502071	-0.05	-0.05
Cycladophora pliocenica	LAD	R	342	342	342	0	0.557857	0.557857	0.557857		-0.05
Thalassiosira elliptipora	LAD	D	341	341	341	0	0.613643	0.613643	0.613643		-0.05
Thalassiosira torokina	LAD	D	340	340	340	0	0.669429	0.669429	0.669429	-0.05	-0.05
Thalassiosira fasciculata	LAD	D	339	339	339	0	0.725214	0.725214	0.725214		-0.05
C1n base	AGE	P	338	338	338	0	0.781	0.781	0.781		-0.05
Rhizosolenia harwoodii	LAD	D	337	337	337	0	0.8224	0.8224	0.8224		-0.05
Fragilariopsis barronii	LAD	D	336	335	336	1	0.8638	0.8638	0.8638		-0.05
Rouxia antarctica	LAD	D	335	334	335	1	0.9052	0.9052	0.9052		-0.05
Actinocyclus karstenii	LAD	D	334	332	334	2	0.9466	0.9466	0.9466	-1.54	-0.05
C1r.1n top	AGE	P	333	333	336	3	0.988	0.988	0.988		-0.05
C1r.1n base	AGE	P	332	329	332	3	1.072	1.072	1.072		-0.05
C2n top	AGE	P	331	328	331	3	1.778	1.778	1.778		-0.05
C2n base	AGE	P	330	321	330	9	1.945	1.945	1.945		-0.05
Shionodiscus tetraoestrupii reimeri	LAD	D	329	329	333	4	1.96488	1.96488	1.96488		-0.05
Rouxia peragalli	LAD	D	328	327	331	4	1.98475	1.98475	1.98475	4	-0.05
Thalassiosira inura	LAD	D	327	326	329	3	2.00462	2.00462	2.00462		-0.05
Rouxia diploneides	LAD	D	326	326	330	4	2.0245	2.0245	2.0245		-0.05
Desmospyris spongiosa	LAD	R	325	325	326	1	2.04438	2.04438	2.04438		-0.05
Helotholus vema	LAD	R	324	324	325	1	2.06425	2.06425	2.06425		-0.05
Fragilariopsis separanda	FAD	D	323	323	324	1	2.08413	2.08413	2.08413		-0.05
Shionodiscus gracilis	FAD	D	322	322	323	1	2.104	2.104	2.104		-0.05
Proboscia barboi	LAD	D	321	321	322	1	2.12387	2.12387	2.12387	-1.54	-0.05
Thalassiosira kolbei	LAD	D	320	320	320	0	2.14375	2.14375	2.14375		-0.05
Thalassiosira webbi	LAD	D	319	319	319	0	2.16363	2.16363	2.16363		-0.05
Fragilariopsis interfrigidaria	LAD	D	318	318	318	0	2.1835	2.1835	2.1835		-0.05
Prunopyle antarctica	FAD	R	317	316	317	1	2.20337	2.20337	2.20337		-0.05
Fragilariopsis rhombica	FAD	D	316	314	317	3	2.22325	2.22325	2.22325		-0.05
Rouxia naviculoides	LAD	D	315	315	316	1	2.24313	2.24313	2.24313		-0.05
Actinocyclus fasciculatus	LAD	D	314	314	315	1	2.263	2.263	2.263		-0.05
Thalassiosira vulnifica	LAD	D	313	313	313	0	2.28287	2.28287	2.28287		-0.05
Thalassiosira lentiginosa obovatus	LAD	D	312	312	312	0	2.30275	2.30275	2.30275		-0.05
Fragilariopsis weaveri	LAD	D	311	311	311	0	2.32262	2.32262	2.32262		-0.05
Thalassiosira insigna	LAD	D	310	310	310	0	2.3425	2.3425	2.3425		-0.05
Actinocyclus maccollumii	LAD	D	309	309	309	0	2.36238	2.36238	2.36238		-0.05
Fragilariopsis kerguelensis	FAD	D	308	308	308	0	2.38225	2.38225	2.38225		-0.05
Pterocanium charybdeum trilobum	FAD	R	307	307	307	0	2.40212	2.40212	2.40212		-0.05
Cycladophora davisiana	FAD	R	306	306	306	0	2.422	2.422	2.422		-0.05
Fragilariopsis fossilis	LAD	D	305	305	305	0	2.44188	2.44188	2.44188		-0.05
Rouxia isopolica	LAD	D	304	304	304	0	2.46175	2.46175	2.46175		-0.05
Thalassiosira striata	LAD	D	303	302	303	1	2.48163	2.48163	2.48163		-0.05
Rouxia heteropolara	LAD	D	302	301	302	1	2.5015	2.5015	2.5015		-0.05
Thalassiosira complicata	LAD	D	301	300	301	1	2.52137	2.52137	2.52137		-0.05
Fragilariopsis clementia	LAD	D	300	299	300	1	2.54125	2.54125	2.54125		-0.05
Thalassiosira jacksonii	LAD	D	299	293	303	10	2.56113	2.56113	2.56113		-0.05
C2An.1n top	AGE	P	298	298	299	1	2.581	2.581	2.581		-0.05
Fragilariopsis praecurta	LAD	D	297	297	298	1	2.61569	2.61569	2.61569		-0.05
Actinocyclus fasciculatus	FAD	D	296	296	297	1	2.65038	2.65038	2.65038		-0.05
Creania lacyae	LAD	D	295	294	296	2	2.68508	2.68508	2.68508		-0.05
Actinocyclus actinochilus	FAD	D	294	294	296	2	2.71977	2.71977	2.71977		-0.05
Actinocyclus maccollumii	FAD	D	293	293	294	1	2.75446	2.75446	2.75446		-0.05
Asteromphalus hookeri	FAD	D	292	292	292	0	2.78915	2.78915	2.78915		-0.05
Fragilariopsis praeinterfrigidaria	LAD	D	291	291	291	0	2.82385	2.82385	2.82385		-0.05
Stephanopyxis turris	LAD	D	290	289	290	1	2.85854	2.85854	2.85854		-0.05
Thalassiosira webbi	FAD	D	289	283	289	6	2.89323	2.89323	2.89323		-0.05
Denticulopsis delicata	LAD	D	288	282	288	6	2.92792	2.92792	2.92792	-0.05	-0.05
Antarctissa robusta	LAD	R	287	286	290	4	2.96262	2.96262	2.96262	-0.05	-0.05
Porosira pseudodenticulata	FAD	D	286	282	289	7	2.99731	2.99731	2.99731		-0.05
C2An.1n base	AGE	P	285	284	288	4	3.032	3.032	3.032		-0.05
Fragilariopsis reinholdii	LAD	D	284	281	285	4	3.06	3.06	3.06		-0.05
Fragilariopsis lacrima	LAD	D	283	280	283	3	3.088	3.088	3.088		-0.05
C2An.2n top	AGE	P	282	280	287	7	3.116	3.116	3.116		-0.05
Rhizosolenia costata	LAD	D	281	277	282	5	3.14633	3.14633	3.14633		-0.05
Thalassiosira elliptipora	FAD	D	280	276	282	6	3.17667	3.17667	3.17667		-0.05
C2An.2n base	AGE	P	279	279	286	7	3.207	3.207	3.207		-0.05
C2An.3n top	AGE	P	278	277	285	8	3.33	3.33	3.33		-0.05
Trinacria excavata	LAD	D	277	276	280	4	3.35046	3.35046	3.35046	-0.05	-0.05
Actinocyclus ingens ovalis	LAD	D	276	276	278	2	3.37092	3.37092	3.37092	-1.54	-0.05
Fragilariopsis obliquecostata	FAD	D	275	275	275	0	3.39138	3.39138	3.39138		-0.05
Fragilariopsis ritscheri	FAD	D	274	274	274	0	3.41185	3.41185	3.41185		-0.05
Theocorys redondoensis	LAD	R	273	273	273	0	3.43231	3.43231	3.43231		-0.05
Thalassiosira vulnifica	FAD	D	272	272	272	0	3.45277	3.45277	3.45277		-0.05
Thalassiosira lentiginosa obovatus	FAD	D	271	271	271	0	3.47323	3.47323	3.47323		-0.05
Fragilariopsis weaveri	FAD	D	270	270	270	0	3.49369	3.49369	3.49369		-0.05
Rouxia californica	LAD	D	269	269	269	0	3.51415	3.51415	3.51415	-0.05	-0.05
Larcopyle polyacantha titan	LAD	R	268	268	268	0	3.53462	3.53462	3.53462	-0.05	-0.05
Rhizosolenia harwoodii	FAD	D	267	267	267	0	3.55508	3.55508	3.55508		-0.05
Fragilariopsis aurica	LAD	D	266	266	266	0	3.57554	3.57554	3.57554		-0.05
C2An.3n base	AGE	P	265	265	265	0	3.596	3.596	3.596		-0.05
Fragilariopsis arcula	LAD	D	264	264	264	0	3.7142	3.7142	3.7142		-0.05
Lychnocanoma grande	LAD	R	263	263	263	0	3.8324	3.8324	3.8324	-1.54	-0.05
Thalassiosira kolbei	FAD	D	262	262	262	0	3.9506	3.9506	3.9506		-0.05
Thalassiosira lentiginosa	FAD	D	261	261	261	0	4.0688	4.0688	4.0688		-0.05
C3n.1n top	AGE	P	260	260	260	0	4.187	4.187	4.187		-0.05
Thalassiosira nativa	LAD	D	259	259	259	0	4.20583	4.20583	4.20583		-0.05
Thalassiosira insigna	FAD	D	258	258	258	0	4.22467	4.22467	4.22467		-0.05
Denticulopsis simonsenii	LAD	D	257	257	257	0	4.2435	4.2435	4.2435	-0.05	-0.05
Fragilariopsis curta	FAD	D	256	256	256	0	4.26233	4.26233	4.26233		-0.05
Chaetoceras bulbosum	FAD	D	255	254	255	1	4.28117	4.28117	4.28117		-0.05
C3n.1n base	AGE	P	254	254	255	1	4.3	4.3	4.3		-0.05
Thalassiosira fasciculata	FAD	D	253	253	253	0	4.32757	4.32757	4.32757		-0.05
Thalassiosira striata	FAD	D	252	252	252	0	4.35514	4.35514	4.35514		-0.05
Asteromphalus parvulus	FAD	D	251	251	251	0	4.38271	4.38271	4.38271		-0.05
Fragilariopsis barronii	FAD	D	250	250	250	0	4.41029	4.41029	4.41029		-0.05
Eucyrtidium pseudoinflatum	LAD	R	249	248	249	1	4.43786	4.43786	4.43786	-0.05	-0.05
Shionodiscus tetraoestrupii reimeri	FAD	D	248	248	249	1	4.46543	4.46543	4.46543		-1.54
C3n.2n top	AGE	P	247	247	247	0	4.493	4.493	4.493		-1.54
C3n.2n base	AGE	P	246	246	246	0	4.631	4.631	4.631		-1.54
C3n.3n top	AGE	P	245	245	245	0	4.799	4.799	4.799		-1.54
Fragilariopsis interfrigidaria	FAD	D	244	244	244	0	4.8087	4.8087	4.8087		-1.54
Thalassiothrix miocenica	LAD	D	243	242	243	1	4.8184	4.8184	4.8184	-4.6	-1.54
Thalassiosira oliverana sparsa	LAD	D	242	241	242	1	4.8281	4.8281	4.8281	-1.54	-1.54
Thalassiosira tumida	FAD	D	241	239	241	2	4.8378	4.8378	4.8378		-1.54
Mitrocalpis araneafera	FAD	R	240	237	241	4	4.8475	4.8475	4.8475		-1.54
Acrosphaera labrata	LAD	R	239	233	240	7	4.8572	4.8572	4.8572		-1.54
Fragilariopsis lacrima	FAD	D	238	234	240	6	4.8669	4.8669	4.8669		-1.54
Thalassionema nitzschioides parva	LAD	D	237	235	243	8	4.8766	4.8766	4.8766		-1.54
Stichocorys peregrina	LAD	R	236	236	239	3	4.8863	4.8863	4.8863		-1.54
C3n.3n base	AGE	P	235	235	238	3	4.896	4.896	4.896		-1.54
Nitzschia miocenica	LAD	D	234	230	235	5	4.9162	4.9162	4.9162		-1.54
Thalassiosira convexa group	LAD	D	233	233	235	2	4.9364	4.9364	4.9364		-1.54
Druppatractus hastatus	LAD	R	232	231	234	3	4.9566	4.9566	4.9566		-1.54
Stylatractus santaennae	LAD	R	231	231	233	2	4.9768	4.9768	4.9768		-1.54
C3n.4n top	AGE	P	230	230	231	1	4.997	4.997	4.997		-1.54
C3n.4n base	AGE	P	229	229	229	0	5.235	5.235	5.235		-1.54
Thalassiosira inura	FAD	D	228	228	228	0	5.292	5.292	5.292		-1.54
Fragilariopsis sublinearis	FAD	D	227	227	227	0	5.349	5.349	5.349		-1.54
Rouxia antarctica	FAD	D	226	226	226	0	5.406	5.406	5.406		-1.54
Thalassiosira complicata	FAD	D	225	225	225	0	5.463	5.463	5.463		-1.54
Rouxia diploneides	FAD	D	224	224	224	0	5.52	5.52	5.52		-1.54
Desmospyris spongiosa	FAD	R	223	223	223	0	5.577	5.577	5.577		-1.54
Desmospyris rhodospyroides	LAD	R	222	221	222	1	5.634	5.634	5.634	-1.54	-1.54
Hemidiscus karstenii f1	LAD	D	221	220	221	1	5.691	5.691	5.691		-4.6
Thalassiosira miocenica	LAD	D	220	218	220	2	5.748	5.748	5.748		-4.6
Hemidiscus triangularus	LAD	D	219	218	222	4	5.805	5.805	5.805		-4.6
Rhizosphaera antarctica	FAD	R	218	217	219	2	5.862	5.862	5.862		-4.6
Fragilariopsis januaria	LAD	D	217	217	219	2	5.919	5.919	5.919	-140.28	-4.6
Antarctissa deflandrei	LAD	R	216	216	216	0	5.976	5.976	5.976	-4.6	-4.6
C3An.1n top	AGE	P	215	214	215	1	6.033	6.033	6.033		-4.6
Fragilariopsis donahuensis	LAD	D	214	214	215	1	6.106	6.106	6.106		-4.6
Rouxia heteropolara	FAD	D	213	213	213	0	6.179	6.179	6.179		-4.6
C3An.1n base	AGE	P	212	212	212	0	6.252	6.252	6.252		-4.6
Rhizosolenia costata	FAD	D	211	211	211	0	6.344	6.344	6.344		-4.6
C3An.2n top	AGE	P	210	209	210	1	6.436	6.436	6.436		-4.6
Ash A2 - 1138A	AGE	A	209	209	210	1	6.436	6.53	6.483		-4.6
C3An.2n base	AGE	P	208	208	208	0	6.733	6.733	6.733		-4.6
Shionodiscus tetraoestrupii	FAD	D	207	207	207	0	6.86358	6.86358	6.86358		-4.6
Fragilariopsis praeinterfrigidaria	FAD	D	206	206	206	0	6.99417	6.99417	6.99417		-4.6
Thalassiosira convexa group	FAD	D	205	205	205	0	7.12475	7.12475	7.12475		-4.6
Neobrunia mirabilis	LAD	D	204	204	204	0	7.25533	7.25533	7.25533		-4.6
Fragilariopsis efferans	LAD	D	203	199	203	4	7.38592	7.38592	7.38592	-156.64	-4.6
Actinoptychus senarius	LAD	D	202	202	203	1	7.5165	7.5165	7.5165	-179.74	-4.6
Thalassiosira jacksonii	FAD	D	201	201	202	1	7.64708	7.64708	7.64708		-4.6
Asteromphalus kennettii	LAD	D	200	200	201	1	7.77767	7.77767	7.77767		-4.6
Larcopyle hayesi hayesi	LAD	R	199	199	200	1	7.90825	7.90825	7.90825	-19.8	-4.6
Denticulopsis ovata	LAD	D	198	198	198	0	8.03883	8.03883	8.03883	-28.38	-4.6
Hemidiscus triangularus	FAD	D	197	196	197	1	8.16942	8.16942	8.16942		-4.6
C4r.1n base	AGE	P	196	195	196	1	8.3	8.3	8.3		-4.6
Ceratocyrtis stigi	LAD	R	195	194	195	1	8.31876	8.31876	8.31876		-4.6
Acrosphaera labrata	FAD	R	194	194	197	3	8.33752	8.33752	8.33752		-4.6
Siphonosphaera vesuvius	LAD	R	193	193	193	0	8.35628	8.35628	8.35628	-4.6	-4.6
Acrosphaera australis	LAD	R	192	191	192	1	8.37504	8.37504	8.37504	-4.6	-4.6
Thalassiosira miocenica	FAD	D	191	191	192	1	8.3938	8.3938	8.3938		-4.6
Eucyrtidium cienkowskii	LAD	R	190	189	190	1	8.41256	8.41256	8.41256	-19.8	-4.6
Dendrospyris megalocephalis	LAD	R	189	189	190	1	8.43132	8.43132	8.43132	-98.66	-4.6
Lithomelissa C Chen 1975	LAD	R	188	188	188	0	8.45008	8.45008	8.45008		-4.6
Lamprotripus mawsoni	FAD	R	187	187	187	0	8.46884	8.46884	8.46884		-4.6
Antarctissa cylindrica	FAD	R	186	185	186	1	8.4876	8.4876	8.4876	-4.6	-4.6
Helotholus vema	FAD	R	185	185	186	1	8.50636	8.50636	8.50636		-4.6
Antarctissa denticulata	FAD	R	184	184	184	0	8.52512	8.52512	8.52512	-1.54	-4.6
Spongodiscus craticulatus	LAD	R	183	183	183	0	8.54388	8.54388	8.54388		-4.6
Cycladophora spongothorax	LAD	R	182	181	182	1	8.56264	8.56264	8.56264	-4.6	-4.6
Cycladophora humerus	LAD	R	181	181	182	1	8.5814	8.5814	8.5814	-47.39	-4.6
Nitzschia miocenica	FAD	D	180	174	180	6	8.60016	8.60016	8.60016		-4.6
Fragilariopsis cylindrus	FAD	D	179	179	180	1	8.61892	8.61892	8.61892		-4.6
Fragilariopsis reinholdii	FAD	D	178	178	179	1	8.63768	8.63768	8.63768		-4.6
Denticulopsis dimorpha	LAD	D	177	176	177	1	8.65644	8.65644	8.65644	-28.38	-4.6
Actinocyclus ingens ovalis	FAD	D	176	175	176	1	8.6752	8.6752	8.6752	-4.6	-4.6
Fragilariopsis arcula	FAD	D	175	173	175	2	8.69396	8.69396	8.69396		-4.6
Thalassiosira oliverana sparsa	FAD	D	174	173	175	2	8.71272	8.71272	8.71272	-4.6	-4.6
Hemidiscus karstenii f1	FAD	D	173	173	178	5	8.73148	8.73148	8.73148		-4.6
Thalassiosira torokina	FAD	D	172	172	172	0	8.75024	8.75024	8.75024	-2.89	-4.6
C4An top	AGE	P	171	171	171	0	8.769	8.769	8.769		-4.6
Fragilariopsis clementia	FAD	D	170	170	170	0	8.84657	8.84657	8.84657		-4.6
Denticulopsis dimorpha areolata	LAD	D	169	168	169	1	8.92414	8.92414	8.92414	-28.38	-4.6
Fragilariopsis fossilis	FAD	D	168	168	169	1	9.00171	9.00171	9.00171		-4.6
Antarctissa strelkovi	FAD	R	167	166	167	1	9.07929	9.07929	9.07929	-1.54	-4.6
Fragilariopsis aurica	FAD	D	166	165	166	1	9.15686	9.15686	9.15686		-4.6
Stichocorys peregrina	FAD	R	165	164	167	3	9.23443	9.23443	9.23443		-4.6
C4Ar.1n top	AGE	P	164	164	165	1	9.312	9.312	9.312		-4.6
C4Ar.1n base	AGE	P	163	163	163	0	9.409	9.409	9.409		-4.6
C4Ar.2n top	AGE	P	162	162	162	0	9.656	9.656	9.656		-4.6
C4Ar.2n base	AGE	P	161	161	161	0	9.717	9.717	9.717		-4.6
Thalassiosira oliverana	FAD	D	160	160	160	0	9.7325	9.7325	9.7325	-2.89	-4.6
Hemidiscus karstenii	FAD	D	159	159	159	0	9.748	9.748	9.748		-4.6
Thalassiosira nativa	FAD	D	158	158	158	0	9.7635	9.7635	9.7635		-4.6
C5n.1n top	AGE	P	157	157	157	0	9.779	9.779	9.779		-4.6
Rouxia naviculoides	FAD	D	156	156	156	0	9.83383	9.83383	9.83383		-4.6
Rouxia isopolica	FAD	D	155	155	155	0	9.88865	9.88865	9.88865		-4.6
Cycladophora pliocenica	FAD	R	154	154	154	0	9.94348	9.94348	9.94348		-4.6
Dictyophimus hirundo	FAD	R	153	151	153	2	9.9983	9.9983	9.9983		-4.6
Rouxia californica	FAD	D	152	150	152	2	10.0531	10.0531	10.0531	-1.54	-4.6
Hemidiscus cuneiformis	FAD	D	151	151	153	2	10.108	10.108	10.108		-4.6
Asteromphalus kennettii	FAD	D	150	149	152	3	10.1628	10.1628	10.1628		-4.6
Siphonosphaera vesuvius	FAD	R	149	149	150	1	10.2176	10.2176	10.2176	-4.6	-4.6
Acrosphaera australis	FAD	R	148	148	148	0	10.2724	10.2724	10.2724	-4.6	-4.6
Eucyrtidium pseudoinflatum	FAD	R	147	147	147	0	10.3273	10.3273	10.3273	-4.6	-4.6
Thalassiothrix miocenica	FAD	D	146	146	146	0	10.3821	10.3821	10.3821	-28.38	-28.38
Actinomma golownini	LAD	R	145	145	145	0	10.4369	10.4369	10.4369	-37.88	-37.88
Fragilariopsis praecurta	FAD	D	144	144	144	0	10.4917	10.4917	10.4917		-37.88
Triceraspyris antarctica	FAD	R	143	143	143	0	10.5466	10.5466	10.5466		-37.88
Denticulopsis praedimorpha	LAD	D	142	142	142	0	10.6014	10.6014	10.6014		-37.88
Nitzschia denticuloides	LAD	D	141	141	141	0	10.6562	10.6562	10.6562	-37.88	-37.88
Denticulopsis dimorpha areolata	FAD	D	140	140	140	0	10.711	10.711	10.711	-66.57	-66.57
Actinocyclus ingens nodus	LAD	D	139	139	139	0	10.7659	10.7659	10.7659	-85.89	-85.89
Denticulopsis lauta	LAD	D	138	138	138	0	10.8207	10.8207	10.8207	-222.32	-143.54
Actinocyclus karstenii	FAD	D	137	137	137	0	10.8755	10.8755	10.8755	-141.34	-143.54
Lychnocanoma grande	FAD	R	136	136	136	0	10.9303	10.9303	10.9303	-143.54	-143.54
Acrosphaera murrayana	FAD	R	135	135	135	0	10.9852	10.9852	10.9852	-66.57	-143.54
C5n.2n base	AGE	P	134	134	134	0	11.04	11.04	11.04		-143.54
C5r.1n top	AGE	P	133	133	133	0	11.118	11.118	11.118		-143.54
C5r.1n base	AGE	P	132	132	132	0	11.154	11.154	11.154		-143.54
C5An.1n top	AGE	P	131	131	131	0	12.014	12.014	12.014		-143.54
C5An.1n base	AGE	P	130	130	130	0	12.116	12.116	12.116		-143.54
Denticulopsis ovata	FAD	D	129	129	129	0	12.1387	12.1387	12.1387	-47.39	-143.54
Cyrtocapsella tetrapera	LAD	R	128	128	128	0	12.1615	12.1615	12.1615		-143.54
Stylosphaera angelina	LAD	R	127	125	127	2	12.1843	12.1843	12.1843		-143.54
C5An.2n top	AGE	P	126	122	126	4	12.207	12.207	12.207		-143.54
Cycladophora golli	LAD	R	125	125	127	2	12.2486	12.2486	12.2486		-143.54
Cycladophora spongothorax	FAD	R	124	124	125	1	12.2902	12.2902	12.2902	-85.89	-143.54
Crucidenticula nicobarica	LAD	D	123	123	127	4	12.3318	12.3318	12.3318		-143.54
Cycladophora bicornis	FAD	R	122	122	123	1	12.3734	12.3734	12.3734		-143.54
C5An.2n base	AGE	P	121	121	121	0	12.415	12.415	12.415		-143.54
Denticulopsis dimorpha	FAD	D	120	120	120	0	12.5725	12.5725	12.5725	-66.57	-143.54
C5Ar.1n top	AGE	P	119	119	119	0	12.73	12.73	12.73		-143.54
Denticulopsis praedimorpha	FAD	D	118	118	118	0	12.7596	12.7596	12.7596		-143.54
Nitzschia grossepunctata	LAD	D	117	116	117	1	12.7892	12.7892	12.7892		-143.54
Lychnocanoma conica	LAD	R	116	115	116	1	12.8188	12.8188	12.8188		-143.54
Actinomma golownini	FAD	R	115	114	115	1	12.8484	12.8484	12.8484	-130.7	-143.54
C5Ar.2n base	AGE	P	114	114	117	3	12.878	12.878	12.878		-143.54
C5ABn top	AGE	P	113	112	113	1	13.369	13.369	13.369		-143.54
Fragilariopsis januaria	FAD	D	112	112	113	1	13.487	13.487	13.487	-141.34	-143.54
C5ABn base	AGE	P	111	111	111	0	13.605	13.605	13.605		-143.54
Antarctissa deflandrei	FAD	R	110	110	110	0	13.6372	13.6372	13.6372	-85.89	-143.54
Fragilariopsis donahuensis	FAD	D	109	109	109	0	13.6695	13.6695	13.6695		-166.25
Fragilariopsis efferans	FAD	D	108	108	108	0	13.7018	13.7018	13.7018	-166.25	-166.25
C5ACn top	AGE	P	107	106	107	1	13.734	13.734	13.734		-193.85
Denticulopsis delicata	FAD	D	106	104	107	3	13.9145	13.9145	13.9145	-193.85	-193.85
C5ACn base	AGE	P	105	105	106	1	14.095	14.095	14.095		-240
Cavitatus jouseanus	LAD	D	104	103	104	1	14.1197	14.1197	14.1197	-331.49	-240
Denticulopsis maccollumii	LAD	D	103	102	103	1	14.1445	14.1445	14.1445	-317.95	-240
Nitzschia 17 Schrader	LAD	D	102	101	102	1	14.1693	14.1693	14.1693	-344.83	-240
C5ADn top	AGE	P	101	98	105	7	14.194	14.194	14.194		-240
Nitzschia denticuloides	FAD	D	100	100	101	1	14.2465	14.2465	14.2465	-193.85	-240
Cycladophora humerus	FAD	R	99	99	100	1	14.2991	14.2991	14.2991	-184.66	-240
Denticulopsis simonsenii	FAD	D	98	97	99	2	14.3516	14.3516	14.3516	-212.06	-240
Cyrtocapsella longithorax	LAD	R	97	97	98	1	14.4042	14.4042	14.4042		-240
Araniscus lewisianus	LAD	D	96	96	96	0	14.4567	14.4567	14.4567		-240
Eucyrtidium punctatum	LAD	R	95	95	95	0	14.5092	14.5092	14.5092	-240	-240
Actinocyclus ingens nodus	FAD	D	94	94	94	0	14.5618	14.5618	14.5618	-258.59	-258.59
Cavitatus miocenicus	LAD	D	93	92	93	1	14.6143	14.6143	14.6143	-317.95	-307.67
Cycladophora golli regipileus	LAD	R	92	91	92	1	14.6668	14.6668	14.6668	-307.67	-307.67
Dendrospyris megalocephalis	FAD	R	91	90	91	1	14.7194	14.7194	14.7194	-117.25	-307.67
Thalassiosira spinosa group	LAD	D	90	89	90	1	14.7719	14.7719	14.7719		-307.67
Crucidenticula kanayae	LAD	D	89	88	89	1	14.8245	14.8245	14.8245		-307.67
C5Bn.1n base	AGE	P	88	87	88	1	14.877	14.877	14.877		-307.67
Denticulopsis lauta	FAD	D	87	85	87	2	14.9545	14.9545	14.9545	-287.08	-307.67
C5Bn.2n top	AGE	P	86	85	87	2	15.032	15.032	15.032		-321.16
Raphidodiscus marylandicus	LAD	D	85	83	85	2	15.0747	15.0747	15.0747		-321.16
Coscinodiscus rhombicus	LAD	D	84	83	85	2	15.1173	15.1173	15.1173		-321.16
C5Bn.2n base	AGE	P	83	82	83	1	15.16	15.16	15.16		-321.16
Creania lacyae	FAD	D	82	82	93	11	15.2979	15.2979	15.2979		-321.16
Actinocyclus ingens	FAD	D	81	81	81	0	15.4358	15.4358	15.4358	-321.16	-321.16
Nitzschia grossepunctata	FAD	D	80	80	80	0	15.5737	15.5737	15.5737		-321.16
Fragilariopsis maleinterpretaria	LAD	D	79	79	79	0	15.7116	15.7116	15.7116		-321.16
Asteromphalus oligocenicus	LAD	D	78	78	78	0	15.8495	15.8495	15.8495		-321.16
Eucampia antarctica	FAD	D	77	77	77	0	15.9874	15.9874	15.9874	-258.59	-321.16
Nitzschia 17 Schrader	FAD	D	76	76	76	0	16.1253	16.1253	16.1253	-366.25	-366.25
Corethron criophilum	FAD	D	75	73	75	2	16.2632	16.2632	16.2632		-387
Denticulopsis maccollumii	FAD	D	74	73	75	2	16.4011	16.4011	16.4011	-387	-387
Neobrunia mirabilis	FAD	D	73	72	73	1	16.539	16.539	16.539		-387
Thalassiosira praefraga	LAD	D	72	71	72	1	16.677	16.677	16.677		-387
Trinacria excavata	FAD	D	71	60	75	15	16.8149	16.8149	16.8149	-387	-387
Crucidenticula nicobarica	FAD	D	70	70	71	1	16.9528	16.9528	16.9528		-387
Rouxia peragalli	FAD	D	69	69	70	1	17.0907	17.0907	17.0907	-1.54	-387
Eucyrtidium punctatum	FAD	R	68	68	69	1	17.2286	17.2286	17.2286	-387	-387
Actinoptychus senarius	FAD	D	67	66	68	2	17.3665	17.3665	17.3665	-328.19	-387
Araniscus lewisianus	FAD	D	66	66	68	2	17.5044	17.5044	17.5044		-387
Eucyrtidium calvertense	FAD	R	65	65	66	1	17.6423	17.6423	17.6423	-331.49	-387
Cornutella profunda	FAD	R	64	63	65	2	17.7802	17.7802	17.7802		-387
Crucidenticula kanayae	FAD	D	63	61	64	3	17.9181	17.9181	17.9181		-387
C5En top	AGE	P	62	60	63	3	18.056	18.056	18.056		-387
Actinomma delicatum	FAD	R	61	60	65	5	18.2394	18.2394	18.2394		-387
Theocorys redondoensis	FAD	R	60	59	63	4	18.4228	18.4228	18.4228		-387
Thalassiothrix longissima	FAD	D	59	59	61	2	18.6062	18.6062	18.6062	-248.93	-387
Spongotrochus glacialis	FAD	R	58	58	58	0	18.7897	18.7897	18.7897	-0.05	-387
Thalassiosira spumellaroides	LAD	D	57	57	57	0	18.9731	18.9731	18.9731		-387
Rocella gelida	LAD	D	56	56	56	0	19.1565	19.1565	19.1565		-387
Desmospyris rhodospyroides	FAD	R	55	55	55	0	19.3399	19.3399	19.3399	-28.38	-387
Cycladophora golli regipileus	FAD	R	54	54	54	0	19.5233	19.5233	19.5233	-387	-387
Lithomelissa robusta	LAD	R	53	53	53	0	19.7067	19.7067	19.7067		-387
Thalassionema nitzschioides parva	FAD	D	52	51	52	1	19.8901	19.8901	19.8901		-387
Thalassionema nitzschiodes	FAD	D	51	51	52	1	20.0736	20.0736	20.0736	-344.83	-387
Proboscia barboi	FAD	D	50	50	50	0	20.257	20.257	20.257	-2.89	-387
Fragilariopsis maleinterpretaria	FAD	D	49	49	49	0	20.4404	20.4404	20.4404		-387
Saccospyris antarctica	FAD	R	48	48	48	0	20.6238	20.6238	20.6238		-387
Lithelius nautiloides	FAD	R	47	47	47	0	20.8072	20.8072	20.8072		-387
Cyrtolagena laguncula	FAD	R	46	44	46	2	20.9906	20.9906	20.9906		-387
Larcopyle polyacantha titan	FAD	R	45	45	46	1	21.174	21.174	21.174	-344.83	-387
Prunopyle tetrapila	FAD	R	44	44	45	1	21.3574	21.3574	21.3574		-387
Peripyramis circumtexta	FAD	R	43	42	43	1	21.5409	21.5409	21.5409		-387
Druppatractus hastatus	FAD	R	42	42	43	1	21.7243	21.7243	21.7243		-387
Eucyrtidium cienkowskii	FAD	R	41	41	41	0	21.9077	21.9077	21.9077	-387	-387
Cyrtocapsella tetrapera	FAD	R	40	40	40	0	22.0911	22.0911	22.0911		-387
Azpeitia tabularis	FAD	D	39	39	39	0	22.2745	22.2745	22.2745		-387
Stellarima microtrias	FAD	D	38	38	38	0	22.4579	22.4579	22.4579	-344.83	-387
Thalassiosira praefraga	FAD	D	37	37	37	0	22.6413	22.6413	22.6413		-387
Thalassiosira spumellaroides	FAD	D	36	36	36	0	22.8248	22.8248	22.8248		-387
Raphidodiscus marylandicus	FAD	D	35	35	35	0	23.0082	23.0082	23.0082		-387
Cavitatus miocenicus	FAD	D	34	34	34	0	23.1916	23.1916	23.1916	-328.19	-387
C6n.3n base	AGE	P	33	33	33	0	23.375	23.375	23.375		-387
Thalassiosira spinosa group	FAD	D	32	32	32	0	23.4865	23.4865	23.4865		-387
Stylosphaera radiosa	LAD	R	31	30	31	1	23.598	23.598	23.598		-387
Cyrtocapsella longithorax	FAD	R	30	30	31	1	23.7095	23.7095	23.7095		-387
Actinocyclus octonarius	FAD	D	29	29	29	0	23.821	23.821	23.821	-321.16	-387
Spongodiscus craticulatus	FAD	R	28	28	28	0	23.9325	23.9325	23.9325		-387
C7n.1n top	AGE	P	27	27	27	0	24.044	24.044	24.044		-387
C9n top	AGE	P	26	26	26	0	26.714	26.714	26.714		-387
C9n base	AGE	P	25	25	25	0	27.826	27.826	27.826		-387
C10n.1n top	AGE	P	24	24	24	0	28.186	28.186	28.186		-387
Cycladophora golli	FAD	R	23	23	23	0	28.2015	28.2015	28.2015		-387
Stylatractus universus	FAD	R	22	22	22	0	28.2171	28.2171	28.2171		-387
Spongopyle osculosa	FAD	R	21	20	21	1	28.2326	28.2326	28.2326		-387
Saturnalis circularis	FAD	R	20	19	21	2	28.2481	28.2481	28.2481		-387
Cycladophora conica-cosma	FAD	R	19	18	20	2	28.2636	28.2636	28.2636		-387
Lithomelissa robusta	FAD	R	18	18	19	1	28.2792	28.2792	28.2792		-387
Stylosphaera angelina	FAD	R	17	17	17	0	28.2947	28.2947	28.2947		-387
Lithomelissa C Chen 1975	FAD	R	16	16	16	0	28.3102	28.3102	28.3102		-387
Larcopyle hayesi hayesi	FAD	R	15	15	15	0	28.3258	28.3258	28.3258	-344.83	-387
Ceratocyrtis stigi	FAD	R	14	14	14	0	28.3413	28.3413	28.3413		-387
Lychnocanoma conica	FAD	R	13	13	13	0	28.3568	28.3568	28.3568		-387
Stylosphaera radiosa	FAD	R	12	12	12	0	28.3724	28.3724	28.3724		-387
Antarctissa robusta	FAD	R	11	11	11	0	28.3879	28.3879	28.3879	-4.6	-387
Stylatractus santaennae	FAD	R	10	10	10	0	28.4034	28.4034	28.4034		-387
Dactyliozolen antarcticus	FAD	D	9	9	9	0	28.4189	28.4189	28.4189	-387	-387
Rocella gelida	FAD	D	8	8	8	0	28.4345	28.4345	28.4345		-387
C10n.1n base	AGE	P	7	7	7	0	28.45	28.45	28.45		-387
Coscinodiscus rhombicus	FAD	D	6	6	6	0	28.45	28.45	28.45		-387
Stephanopyxis turris	FAD	D	5	5	5	0	28.45	28.45	28.45		-387
Asteromphalus oligocenicus	FAD	D	4	4	4	0	28.45	28.45	28.45		-387
Rhizosolenia hebetata hebetata	FAD	D	3	3	3	0	28.45	28.45	28.45	-317.95	-387
Cavitatus jouseanus	FAD	D	2	2	2	0	28.45	28.45	28.45	-366.25	-387
Coscinodiscus marginatus	FAD	D	1	1	1	0	28.45	28.45	28.45	-335.13	-387
