# Supplementary material for: Southern Ocean warming and Wilkes Land ice sheet retreat during the mid-Miocene
Source: Nat Commun. 2018 Jan 22;9:317. doi: 10.1038/s41467-017-02609-7 (PMC5778126; doi:10.1038/s41467-017-02609-7)
Supplement: Supplementary file 4 — Supplementary Data 2 [file 41467_2017_2609_MOESM4_ESM.xls]

## Sheet: 6.18DR HRMR 5
Event	Event type	Group	Composite rank position	Min Age	Max Age	Mid Age	IODP U1356A (O)	IODP U1356A (P)
Saturnalis circularis	LAD	R	401	0	0	0		-0.01
Hemidiscus cuneiformis	LAD	D	400	0	0	0		-0.01
Acrosphaera murrayana	LAD	R	399	0	0	0	-0.01	-0.01
Thalassiothrix longissima	LAD	D	398	0	0	0	-0.01	-0.01
Stellarima microtrias	LAD	D	397	0	0	0	-0.01	-0.01
Actinocyclus octonarius	LAD	D	396	0	0	0	-0.01	-0.01
Thalassiosira oliverana	LAD	D	395	0	0	0	-0.01	-0.01
Thalassiosira lentiginosa	LAD	D	394	0	0	0		-0.01
Actinomma delicatum	LAD	R	393	0	0	0		-0.01
Dactyliozolen antarcticus	LAD	D	392	0	0	0	-0.01	-0.01
Cycladophora bicornis	LAD	R	391	0	0	0		-0.01
Cycladophora conica-cosma	LAD	R	390	0	0	0		-0.01
Fragilariopsis kerguelensis	LAD	D	389	0	0	0		-0.01
Fragilariopsis ritscheri	LAD	D	388	0	0	0		-0.01
Rhizosolenia hebetata hebetata	LAD	D	387	0	0	0	-0.01	-0.01
Thalassiosira antarctica	LAD	D	386	0	0	0		-0.01
Actinocyclus actinochilus	LAD	D	385	0	0	0		-0.01
Cycladophora davisiana	LAD	R	384	0	0	0		-0.01
Shionodiscus tetraoestrupii	LAD	D	383	0	0	0		-0.01
Saccospyris antarctica	LAD	R	382	0	0	0		-0.01
Prunopyle antarctica	LAD	R	381	0	0	0		-0.01
Porosira pseudodenticulata	LAD	D	380	0	0	0		-0.01
Chaetoceras bulbosum	LAD	D	379	0	0	0		-0.01
Azpeitia tabularis	LAD	D	378	0	0	0		-0.01
Asteromphalus hookeri	LAD	D	377	0	0	0		-0.01
Cyrtolagena laguncula	LAD	R	376	0	0	0		-0.01
Coscinodiscus marginatus	LAD	D	375	0	0	0	-0.01	-0.01
Thalassiosira tumida	LAD	D	374	0	0	0		-0.01
Asteromphalus parvulus	LAD	D	373	0	0	0		-0.01
Fragilariopsis obliquecostata	LAD	D	372	0	0	0		-0.01
Fragilariopsis rhombica	LAD	D	371	0	0	0		-0.01
Rhizosphaera antarctica	LAD	R	370	0	0	0		-0.01
Thalassionema nitzschiodes	LAD	D	369	0	0	0	-0.01	-0.01
Eucampia antarctica	LAD	D	368	0	0	0	-0.01	-0.01
Peripyramis circumtexta	LAD	R	367	0	0	0		-0.01
Cornutella profunda	LAD	R	366	0	0	0		-0.01
Fragilariopsis separanda	LAD	D	365	0	0	0		-0.01
Fragilariopsis cylindrus	LAD	D	364	0	0	0		-0.01
Antarctissa denticulata	LAD	R	363	0	0	0	-0.01	-0.01
Antarctissa strelkovi	LAD	R	362	0	0	0	-0.01	-0.01
Shionodiscus gracilis	LAD	D	361	0	0	0		-0.01
Dictyophimus hirundo	LAD	R	360	0	0	0		-0.01
Fragilariopsis sublinearis	LAD	D	359	0	0	0		-0.01
Triceraspyris antarctica	LAD	R	358	0	0	0		-0.01
Fragilariopsis curta	LAD	D	357	0	0	0		-0.01
Mitrocalpis araneafera	LAD	R	356	0	0	0		-0.01
Corethron criophilum	LAD	D	355	0	0	0		-0.01
Spongotrochus glacialis	LAD	R	354	0	0	0	-0.01	-0.01
Spongopyle osculosa	LAD	R	353	0	0	0		-0.05
Lithelius nautiloides	LAD	R	352	0	0	0		-0.05
Hemidiscus karstenii	LAD	D	351	0.0600769	0.0600769	0.0600769		-0.05
Actinocyclus ingens	LAD	D	350	0.120154	0.120154	0.120154	-1.54	-0.05
Thalassiosira antarctica	FAD	D	349	0.180231	0.180231	0.180231		-0.05
Stylatractus universus	LAD	R	348	0.240308	0.240308	0.240308		-0.05
Pterocanium charybdeum trilobum	LAD	R	347	0.300385	0.300385	0.300385		-0.05
Lamprotripus mawsoni	LAD	R	346	0.360462	0.360462	0.360462		-0.05
Prunopyle tetrapila	LAD	R	345	0.420538	0.420538	0.420538		-0.05
Antarctissa cylindrica	LAD	R	344	0.480615	0.480615	0.480615	-1.54	-0.05
Thalassiosira elliptipora	LAD	D	343	0.540692	0.540692	0.540692		-0.05
Eucyrtidium calvertense	LAD	R	342	0.600769	0.600769	0.600769	-0.05	-0.05
Cycladophora pliocenica	LAD	R	341	0.660846	0.660846	0.660846		-0.05
Thalassiosira fasciculata	LAD	D	340	0.720923	0.720923	0.720923		-0.05
C1n base	AGE	P	339	0.781	0.781	0.781		-0.05
Rhizosolenia harwoodii	LAD	D	338	0.8845	0.8845	0.8845		-0.05
C1r.1n top	AGE	P	337	0.988	0.988	0.988		-0.05
Fragilariopsis barronii	LAD	D	336	1.03	1.03	1.03		-0.05
C1r.1n base	AGE	P	335	1.072	1.072	1.072		-0.05
Prunopyle antarctica	FAD	R	334	1.15044	1.15044	1.15044		-0.05
Shionodiscus tetraoestrupii reimeri	LAD	D	333	1.22889	1.22889	1.22889		-0.05
Rouxia antarctica	LAD	D	332	1.30733	1.30733	1.30733		-0.05
Fragilariopsis separanda	FAD	D	331	1.38578	1.38578	1.38578		-0.05
Fragilariopsis rhombica	FAD	D	330	1.46422	1.46422	1.46422		-0.05
Shionodiscus gracilis	FAD	D	329	1.54267	1.54267	1.54267		-0.05
Thalassiosira torokina	LAD	D	328	1.62111	1.62111	1.62111	-0.05	-0.05
Actinocyclus karstenii	LAD	D	327	1.69956	1.69956	1.69956	-1.54	-0.05
C2n top	AGE	P	326	1.778	1.778	1.778		-0.05
C2n base	AGE	P	325	1.945	1.945	1.945		-0.05
Thalassiosira vulnifica	LAD	D	324	1.97847	1.97847	1.97847		-0.05
Thalassiosira webbi	LAD	D	323	2.01195	2.01195	2.01195		-0.05
Rouxia diploneides	LAD	D	322	2.04542	2.04542	2.04542		-0.05
Proboscia barboi	LAD	D	321	2.07889	2.07889	2.07889	-1.54	-0.05
Thalassiosira kolbei	LAD	D	320	2.11237	2.11237	2.11237		-0.05
Rouxia naviculoides	LAD	D	319	2.14584	2.14584	2.14584		-0.05
Pterocanium charybdeum trilobum	FAD	R	318	2.17932	2.17932	2.17932		-0.05
Thalassiosira inura	LAD	D	317	2.21279	2.21279	2.21279		-0.05
Actinocyclus fasciculatus	LAD	D	316	2.24626	2.24626	2.24626		-0.05
Actinocyclus maccollumii	LAD	D	315	2.27974	2.27974	2.27974		-0.05
Thalassiosira insigna	LAD	D	314	2.31321	2.31321	2.31321		-0.05
Fragilariopsis interfrigidaria	LAD	D	313	2.34668	2.34668	2.34668		-0.05
Helotholus vema	LAD	R	312	2.38016	2.38016	2.38016		-0.05
Thalassiosira lentiginosa obovatus	LAD	D	311	2.41363	2.41363	2.41363		-0.05
Fragilariopsis weaveri	LAD	D	310	2.44711	2.44711	2.44711		-0.05
Fragilariopsis kerguelensis	FAD	D	309	2.48058	2.48058	2.48058		-0.05
Desmospyris spongiosa	LAD	R	308	2.51405	2.51405	2.51405		-0.05
Thalassiosira complicata	LAD	D	307	2.54753	2.54753	2.54753		-0.05
C2An.1n top	AGE	P	306	2.581	2.581	2.581		-0.05
Rouxia isopolica	LAD	D	305	2.59835	2.59835	2.59835		-0.05
Thalassiosira striata	LAD	D	304	2.61569	2.61569	2.61569		-0.05
Porosira pseudodenticulata	FAD	D	303	2.63304	2.63304	2.63304		-0.05
Actinocyclus fasciculatus	FAD	D	302	2.65038	2.65038	2.65038		-0.05
Actinocyclus actinochilus	FAD	D	301	2.66773	2.66773	2.66773		-0.05
Rouxia peragalli	LAD	D	300	2.68508	2.68508	2.68508	4	-0.05
Fragilariopsis clementia	LAD	D	299	2.70242	2.70242	2.70242		-0.05
Cycladophora davisiana	FAD	R	298	2.71977	2.71977	2.71977		-0.05
Creania lacyae	LAD	D	297	2.73712	2.73712	2.73712		-0.05
Shionodiscus tetraoestrupii reimeri	FAD	D	296	2.75446	2.75446	2.75446		-0.05
Actinocyclus maccollumii	FAD	D	295	2.77181	2.77181	2.77181		-0.05
Mitrocalpis araneafera	FAD	R	294	2.78915	2.78915	2.78915		-0.05
Asteromphalus hookeri	FAD	D	293	2.8065	2.8065	2.8065		-0.05
Antarctissa robusta	LAD	R	292	2.82385	2.82385	2.82385	-0.05	-0.05
Stephanopyxis turris	LAD	D	291	2.84119	2.84119	2.84119		-0.05
Fragilariopsis praeinterfrigidaria	LAD	D	290	2.85854	2.85854	2.85854		-0.05
Denticulopsis delicata	LAD	D	289	2.87588	2.87588	2.87588	-0.05	-0.05
Rouxia heteropolara	LAD	D	288	2.89323	2.89323	2.89323		-0.05
Thalassiosira vulnifica	FAD	D	287	2.91058	2.91058	2.91058		-0.05
Thalassiosira insigna	FAD	D	286	2.92792	2.92792	2.92792		-0.05
Fragilariopsis reinholdii	LAD	D	285	2.94527	2.94527	2.94527		-0.05
Fragilariopsis lacrima	LAD	D	284	2.96262	2.96262	2.96262		-0.05
Thalassiosira jacksonii	LAD	D	283	2.97996	2.97996	2.97996		-0.05
Thalassiosira elliptipora	FAD	D	282	2.99731	2.99731	2.99731		-0.05
Triceraspyris antarctica	FAD	R	281	3.01465	3.01465	3.01465		-0.05
C2An.1n base	AGE	P	280	3.032	3.032	3.032		-0.05
C2An.2n top	AGE	P	279	3.116	3.116	3.116		-0.05
C2An.2n base	AGE	P	278	3.207	3.207	3.207		-0.05
C2An.3n top	AGE	P	277	3.33	3.33	3.33		-0.05
Fragilariopsis fossilis	LAD	D	276	3.35956	3.35956	3.35956		-0.05
Fragilariopsis ritscheri	FAD	D	275	3.38911	3.38911	3.38911		-0.05
Larcopyle polyacantha titan	LAD	R	274	3.41867	3.41867	3.41867	-0.05	-0.05
Thalassiosira lentiginosa obovatus	FAD	D	273	3.44822	3.44822	3.44822		-0.05
Fragilariopsis weaveri	FAD	D	272	3.47778	3.47778	3.47778		-0.05
Thalassiosira webbi	FAD	D	271	3.50733	3.50733	3.50733		-0.05
Fragilariopsis obliquecostata	FAD	D	270	3.53689	3.53689	3.53689		-0.05
Rhizosolenia harwoodii	FAD	D	269	3.56644	3.56644	3.56644		-0.05
C2An.3n base	AGE	P	268	3.596	3.596	3.596		-0.05
Fragilariopsis praecurta	LAD	D	267	3.66988	3.66988	3.66988		-0.05
Fragilariopsis aurica	LAD	D	266	3.74375	3.74375	3.74375		-0.05
Rhizosolenia costata	LAD	D	265	3.81763	3.81763	3.81763		-0.05
Fragilariopsis arcula	LAD	D	264	3.8915	3.8915	3.8915		-0.05
Thalassiosira kolbei	FAD	D	263	3.96538	3.96538	3.96538		-0.05
Thalassiosira lentiginosa	FAD	D	262	4.03925	4.03925	4.03925		-0.05
Fragilariopsis interfrigidaria	FAD	D	261	4.11313	4.11313	4.11313		-0.05
C3n.1n top	AGE	P	260	4.187	4.187	4.187		-0.05
Fragilariopsis curta	FAD	D	259	4.2435	4.2435	4.2435		-0.05
C3n.1n base	AGE	P	258	4.3	4.3	4.3		-0.05
Fragilariopsis barronii	FAD	D	257	4.31485	4.31485	4.31485		-0.05
Chaetoceras bulbosum	FAD	D	256	4.32969	4.32969	4.32969		-0.05
Lychnocanoma grande	LAD	R	255	4.34454	4.34454	4.34454	-1.54	-0.05
Denticulopsis simonsenii	LAD	D	254	4.35938	4.35938	4.35938	-0.05	-0.05
Thalassiosira fasciculata	FAD	D	253	4.37423	4.37423	4.37423		-0.05
Thalassiosira striata	FAD	D	252	4.38908	4.38908	4.38908		-0.05
Asteromphalus parvulus	FAD	D	251	4.40392	4.40392	4.40392		-0.05
Thalassiosira tumida	FAD	D	250	4.41877	4.41877	4.41877		-0.05
Fragilariopsis lacrima	FAD	D	249	4.43362	4.43362	4.43362		-0.05
Thalassiosira nativa	LAD	D	248	4.44846	4.44846	4.44846		-0.05
Rouxia californica	LAD	D	247	4.46331	4.46331	4.46331	-0.05	-0.05
Eucyrtidium pseudoinflatum	LAD	R	246	4.47815	4.47815	4.47815	-0.05	-0.05
C3n.2n top	AGE	P	245	4.493	4.493	4.493		-0.05
C3n.2n base	AGE	P	244	4.631	4.631	4.631		-0.05
Dictyophimus hirundo	FAD	R	243	4.687	4.687	4.687		-0.05
Thalassionema nitzschioides parva	LAD	D	242	4.743	4.743	4.743		-0.05
C3n.3n top	AGE	P	241	4.799	4.799	4.799		-0.05
Stichocorys peregrina	LAD	R	240	4.8475	4.8475	4.8475		-0.05
C3n.3n base	AGE	P	239	4.896	4.896	4.896		-0.05
Trinacria excavata	LAD	D	238	4.90081	4.90081	4.90081	-0.05	-0.05
Thalassiothrix miocenica	LAD	D	237	4.90562	4.90562	4.90562	-4.6	-1.54
Thalassiosira oliverana sparsa	LAD	D	236	4.91043	4.91043	4.91043	-1.54	-1.54
Rouxia diploneides	FAD	D	235	4.91524	4.91524	4.91524		-1.54
Theocorys redondoensis	LAD	R	234	4.92005	4.92005	4.92005		-1.54
Thalassiosira inura	FAD	D	233	4.92486	4.92486	4.92486		-1.54
Rouxia antarctica	FAD	D	232	4.92967	4.92967	4.92967		-1.54
Helotholus vema	FAD	R	231	4.93448	4.93448	4.93448		-1.54
Thalassiosira complicata	FAD	D	230	4.93929	4.93929	4.93929		-1.54
Desmospyris spongiosa	FAD	R	229	4.9441	4.9441	4.9441		-1.54
Actinocyclus ingens ovalis	LAD	D	228	4.9489	4.9489	4.9489	-1.54	-1.54
Nitzschia miocenica	LAD	D	227	4.95371	4.95371	4.95371		-1.54
Thalassiosira convexa group	LAD	D	226	4.95852	4.95852	4.95852		-1.54
Thalassiosira miocenica	LAD	D	225	4.96333	4.96333	4.96333		-1.54
Acrosphaera labrata	LAD	R	224	4.96814	4.96814	4.96814		-1.54
Rhizosphaera antarctica	FAD	R	223	4.97295	4.97295	4.97295		-1.54
Stylatractus santaennae	LAD	R	222	4.97776	4.97776	4.97776		-1.54
Desmospyris rhodospyroides	LAD	R	221	4.98257	4.98257	4.98257	-1.54	-1.54
Druppatractus hastatus	LAD	R	220	4.98738	4.98738	4.98738		-4.6
Antarctissa deflandrei	LAD	R	219	4.99219	4.99219	4.99219	-4.6	-4.6
C3n.4n top	AGE	P	218	4.997	4.997	4.997		-4.6
Fragilariopsis donahuensis	LAD	D	217	5.116	5.116	5.116		-4.6
C3n.4n base	AGE	P	216	5.235	5.235	5.235		-4.6
Fragilariopsis sublinearis	FAD	D	215	5.634	5.634	5.634		-4.6
C3An.1n top	AGE	P	214	6.033	6.033	6.033		-4.6
Rouxia heteropolara	FAD	D	213	6.1425	6.1425	6.1425		-4.6
C3An.1n base	AGE	P	212	6.252	6.252	6.252		-4.6
Rhizosolenia costata	FAD	D	211	6.252	6.2888	6.2704		-4.6
Hemidiscus karstenii f1	LAD	D	210	6.252	6.3256	6.2888		-4.6
Hemidiscus triangularus	LAD	D	209	6.252	6.3624	6.3072		-4.6
Thalassiosira convexa group	FAD	D	208	6.252	6.3992	6.3256		-4.6
Ash A2 - 1138A	AGE	A	207	6.252	6.436	6.344		-4.6
C3An.2n top	AGE	P	206	6.436	6.436	6.436		-4.6
C3An.2n base	AGE	P	205	6.733	6.733	6.733		-4.6
Shionodiscus tetraoestrupii	FAD	D	204	6.8897	6.8897	6.8897		-4.6
Fragilariopsis praeinterfrigidaria	FAD	D	203	7.0464	7.0464	7.0464		-4.6
Neobrunia mirabilis	LAD	D	202	7.2031	7.2031	7.2031		-4.6
Thalassiosira jacksonii	FAD	D	201	7.3598	7.3598	7.3598		-4.6
Asteromphalus kennettii	LAD	D	200	7.5165	7.5165	7.5165		-4.6
Nitzschia miocenica	FAD	D	199	7.6732	7.6732	7.6732		-4.6
Hemidiscus triangularus	FAD	D	198	7.8299	7.8299	7.8299		-4.6
Acrosphaera labrata	FAD	R	197	7.9866	7.9866	7.9866		-4.6
Siphonosphaera vesuvius	LAD	R	196	8.1433	8.1433	8.1433	-4.6	-4.6
C4r.1n base	AGE	P	195	8.3	8.3	8.3		-4.6
Thalassiosira miocenica	FAD	D	194	8.32468	8.32468	8.32468		-4.6
Eucyrtidium cienkowskii	LAD	R	193	8.34937	8.34937	8.34937	-19.8	-4.6
Larcopyle hayesi hayesi	LAD	R	192	8.37405	8.37405	8.37405	-19.8	-4.6
Acrosphaera australis	LAD	R	191	8.39874	8.39874	8.39874	-4.6	-4.6
Lithomelissa C Chen 1975	LAD	R	190	8.42342	8.42342	8.42342		-4.6
Lamprotripus mawsoni	FAD	R	189	8.44811	8.44811	8.44811		-4.6
Antarctissa denticulata	FAD	R	188	8.47279	8.47279	8.47279	-1.54	-4.6
Fragilariopsis cylindrus	FAD	D	187	8.49747	8.49747	8.49747		-4.6
Denticulopsis ovata	LAD	D	186	8.52216	8.52216	8.52216	-28.38	-4.6
Antarctissa cylindrica	FAD	R	185	8.54684	8.54684	8.54684	-4.6	-4.6
Fragilariopsis reinholdii	FAD	D	184	8.57153	8.57153	8.57153		-4.6
Denticulopsis dimorpha areolata	LAD	D	183	8.59621	8.59621	8.59621	-28.38	-4.6
Antarctissa strelkovi	FAD	R	182	8.62089	8.62089	8.62089	-1.54	-4.6
Cycladophora spongothorax	LAD	R	181	8.64558	8.64558	8.64558	-4.6	-4.6
Actinocyclus ingens ovalis	FAD	D	180	8.67026	8.67026	8.67026	-4.6	-4.6
Fragilariopsis arcula	FAD	D	179	8.69495	8.69495	8.69495		-4.6
Fragilariopsis januaria	LAD	D	178	8.71963	8.71963	8.71963	-140.28	-4.6
Thalassiosira oliverana sparsa	FAD	D	177	8.74432	8.74432	8.74432	-4.6	-4.6
C4An top	AGE	P	176	8.769	8.769	8.769		-4.6
Fragilariopsis clementia	FAD	D	175	8.81425	8.81425	8.81425		-4.6
Fragilariopsis fossilis	FAD	D	174	8.8595	8.8595	8.8595		-4.6
Rouxia naviculoides	FAD	D	173	8.90475	8.90475	8.90475		-4.6
Ceratocyrtis stigi	LAD	R	172	8.95	8.95	8.95		-4.6
Rouxia californica	FAD	D	171	8.99525	8.99525	8.99525	-1.54	-4.6
Rouxia isopolica	FAD	D	170	9.0405	9.0405	9.0405		-4.6
Fragilariopsis aurica	FAD	D	169	9.08575	9.08575	9.08575		-4.6
Hemidiscus karstenii f1	FAD	D	168	9.131	9.131	9.131		-4.6
Cycladophora humerus	LAD	R	167	9.17625	9.17625	9.17625	-47.39	-4.6
Fragilariopsis efferans	LAD	D	166	9.2215	9.2215	9.2215	-156.64	-4.6
Actinoptychus senarius	LAD	D	165	9.26675	9.26675	9.26675	-179.74	-4.6
C4Ar.1n top	AGE	P	164	9.312	9.312	9.312		-4.6
Thalassiosira torokina	FAD	D	163	9.34433	9.34433	9.34433	-2.89	-4.6
Stichocorys peregrina	FAD	R	162	9.37667	9.37667	9.37667		-4.6
C4Ar.1n base	AGE	P	161	9.409	9.409	9.409		-4.6
C4Ar.2n top	AGE	P	160	9.656	9.656	9.656		-4.6
C4Ar.2n base	AGE	P	159	9.717	9.717	9.717		-4.6
Thalassiosira oliverana	FAD	D	158	9.7325	9.7325	9.7325	-2.89	-4.6
Hemidiscus karstenii	FAD	D	157	9.748	9.748	9.748		-4.6
Thalassiosira nativa	FAD	D	156	9.7635	9.7635	9.7635		-4.6
C5n.1n top	AGE	P	155	9.779	9.779	9.779		-4.6
Denticulopsis dimorpha	LAD	D	154	9.84537	9.84537	9.84537	-28.38	-4.6
Cycladophora pliocenica	FAD	R	153	9.91174	9.91174	9.91174		-4.6
Hemidiscus cuneiformis	FAD	D	152	9.97811	9.97811	9.97811		-4.6
Siphonosphaera vesuvius	FAD	R	151	10.0445	10.0445	10.0445	-4.6	-4.6
Acrosphaera australis	FAD	R	150	10.1108	10.1108	10.1108	-4.6	-4.6
Asteromphalus kennettii	FAD	D	149	10.1772	10.1772	10.1772		-4.6
Eucyrtidium pseudoinflatum	FAD	R	148	10.2436	10.2436	10.2436	-4.6	-4.6
Thalassiothrix miocenica	FAD	D	147	10.3099	10.3099	10.3099	-28.38	-28.38
Actinomma golownini	LAD	R	146	10.3763	10.3763	10.3763	-37.88	-37.88
Fragilariopsis praecurta	FAD	D	145	10.4427	10.4427	10.4427		-37.88
Denticulopsis praedimorpha	LAD	D	144	10.5091	10.5091	10.5091		-37.88
Nitzschia denticuloides	LAD	D	143	10.5754	10.5754	10.5754	-37.88	-37.88
Denticulopsis ovata	FAD	D	142	10.6418	10.6418	10.6418	-47.39	-47.39
Denticulopsis dimorpha areolata	FAD	D	141	10.7082	10.7082	10.7082	-66.57	-66.57
Dendrospyris megalocephalis	LAD	R	140	10.7745	10.7745	10.7745	-98.66	-98.66
Lychnocanoma grande	FAD	R	139	10.8409	10.8409	10.8409	-143.54	-141.34
Actinocyclus karstenii	FAD	D	138	10.9073	10.9073	10.9073	-141.34	-141.34
Acrosphaera murrayana	FAD	R	137	10.9736	10.9736	10.9736	-66.57	-141.34
C5n.2n base	AGE	P	136	11.04	11.04	11.04		-141.34
C5r.1n top	AGE	P	135	11.118	11.118	11.118		-141.34
C5r.1n base	AGE	P	134	11.154	11.154	11.154		-141.34
Spongodiscus craticulatus	LAD	R	133	11.584	11.584	11.584		-141.34
C5An.1n top	AGE	P	132	12.014	12.014	12.014		-141.34
C5An.1n base	AGE	P	131	12.116	12.116	12.116		-141.34
Denticulopsis lauta	LAD	D	130	12.1387	12.1387	12.1387	-222.32	-141.34
Stylosphaera angelina	LAD	R	129	12.1615	12.1615	12.1615		-141.34
Cycladophora spongothorax	FAD	R	128	12.1843	12.1843	12.1843	-85.89	-141.34
C5An.2n top	AGE	P	127	12.207	12.207	12.207		-141.34
C5An.2n base	AGE	P	126	12.415	12.415	12.415		-141.34
Denticulopsis dimorpha	FAD	D	125	12.4938	12.4938	12.4938	-66.57	-141.34
Actinocyclus ingens nodus	LAD	D	124	12.5725	12.5725	12.5725	-85.89	-141.34
Crucidenticula nicobarica	LAD	D	123	12.6512	12.6512	12.6512		-141.34
C5Ar.1n top	AGE	P	122	12.73	12.73	12.73		-141.34
Denticulopsis praedimorpha	FAD	D	121	12.804	12.804	12.804		-141.34
C5Ar.2n base	AGE	P	120	12.878	12.878	12.878		-141.34
Nitzschia grossepunctata	LAD	D	119	12.9326	12.9326	12.9326		-141.34
Fragilariopsis januaria	FAD	D	118	12.9871	12.9871	12.9871	-141.34	-141.34
Rouxia peragalli	FAD	D	117	13.0417	13.0417	13.0417	-1.54	-141.34
Cyrtocapsella tetrapera	LAD	R	116	13.0962	13.0962	13.0962		-141.34
Actinomma golownini	FAD	R	115	13.1508	13.1508	13.1508	-130.7	-141.34
Antarctissa deflandrei	FAD	R	114	13.2053	13.2053	13.2053	-85.89	-141.34
Cycladophora bicornis	FAD	R	113	13.2599	13.2599	13.2599		-166.25
Lychnocanoma conica	LAD	R	112	13.3144	13.3144	13.3144		-166.25
C5ABn top	AGE	P	111	13.369	13.369	13.369		-166.25
C5ABn base	AGE	P	110	13.605	13.605	13.605		-166.25
Fragilariopsis donahuensis	FAD	D	109	13.6372	13.6372	13.6372		-166.25
Fragilariopsis efferans	FAD	D	108	13.6695	13.6695	13.6695	-166.25	-166.25
Denticulopsis delicata	FAD	D	107	13.7018	13.7018	13.7018	-193.85	-193.85
C5ACn top	AGE	P	106	13.734	13.734	13.734		-240
C5ACn base	AGE	P	105	14.095	14.095	14.095		-240
Cavitatus jouseanus	LAD	D	104	14.1091	14.1091	14.1091	-331.49	-240
Denticulopsis maccollumii	LAD	D	103	14.1233	14.1233	14.1233	-317.95	-240
Nitzschia 17 Schrader	LAD	D	102	14.1374	14.1374	14.1374	-344.83	-240
Nitzschia denticuloides	FAD	D	101	14.1516	14.1516	14.1516	-193.85	-240
Cycladophora humerus	FAD	R	100	14.1657	14.1657	14.1657	-184.66	-240
Denticulopsis simonsenii	FAD	D	99	14.1799	14.1799	14.1799	-212.06	-240
C5ADn top	AGE	P	98	14.194	14.194	14.194		-240
Araniscus lewisianus	LAD	D	97	14.2699	14.2699	14.2699		-240
Cyrtocapsella longithorax	LAD	R	96	14.3458	14.3458	14.3458		-240
Eucyrtidium punctatum	LAD	R	95	14.4217	14.4217	14.4217	-240	-240
Cycladophora golli	LAD	R	94	14.4976	14.4976	14.4976		-240
Dendrospyris megalocephalis	FAD	R	93	14.5734	14.5734	14.5734	-117.25	-240
Actinocyclus ingens nodus	FAD	D	92	14.6493	14.6493	14.6493	-258.59	-258.59
Cycladophora golli regipileus	LAD	R	91	14.7252	14.7252	14.7252	-307.67	-307.67
Thalassiosira spinosa group	LAD	D	90	14.8011	14.8011	14.8011		-317.95
C5Bn.1n base	AGE	P	89	14.877	14.877	14.877		-317.95
Cavitatus miocenicus	LAD	D	88	14.9545	14.9545	14.9545	-317.95	-317.95
C5Bn.2n top	AGE	P	87	15.032	15.032	15.032		-317.95
C5Bn.2n base	AGE	P	86	15.16	15.16	15.16		-317.95
Creania lacyae	FAD	D	85	15.2979	15.2979	15.2979		-317.95
Crucidenticula kanayae	LAD	D	84	15.4358	15.4358	15.4358		-317.95
Denticulopsis lauta	FAD	D	83	15.5737	15.5737	15.5737	-287.08	-317.95
Actinocyclus ingens	FAD	D	82	15.7116	15.7116	15.7116	-321.16	-321.16
Nitzschia grossepunctata	FAD	D	81	15.8495	15.8495	15.8495		-321.16
Raphidodiscus marylandicus	LAD	D	80	15.9874	15.9874	15.9874		-321.16
Fragilariopsis maleinterpretaria	LAD	D	79	16.1253	16.1253	16.1253		-321.16
Asteromphalus oligocenicus	LAD	D	78	16.2632	16.2632	16.2632		-321.16
Coscinodiscus rhombicus	LAD	D	77	16.4011	16.4011	16.4011		-321.16
Eucampia antarctica	FAD	D	76	16.539	16.539	16.539	-258.59	-321.16
Nitzschia 17 Schrader	FAD	D	75	16.677	16.677	16.677	-366.25	-366.25
Corethron criophilum	FAD	D	74	16.8149	16.8149	16.8149		-387
Denticulopsis maccollumii	FAD	D	73	16.9528	16.9528	16.9528	-387	-387
Neobrunia mirabilis	FAD	D	72	17.0907	17.0907	17.0907		-387
Thalassiosira praefraga	LAD	D	71	17.2286	17.2286	17.2286		-387
Crucidenticula nicobarica	FAD	D	70	17.3665	17.3665	17.3665		-387
Eucyrtidium punctatum	FAD	R	69	17.5044	17.5044	17.5044	-387	-387
Actinoptychus senarius	FAD	D	68	17.6423	17.6423	17.6423	-328.19	-387
Araniscus lewisianus	FAD	D	67	17.7802	17.7802	17.7802		-387
Eucyrtidium calvertense	FAD	R	66	17.9181	17.9181	17.9181	-331.49	-387
C5En top	AGE	P	65	18.056	18.056	18.056		-387
Larcopyle polyacantha titan	FAD	R	64	18.253	18.253	18.253	-344.83	-387
Lithelius nautiloides	FAD	R	63	18.45	18.45	18.45		-387
Actinomma delicatum	FAD	R	62	18.647	18.647	18.647		-387
Cornutella profunda	FAD	R	61	18.844	18.844	18.844		-387
Crucidenticula kanayae	FAD	D	60	19.041	19.041	19.041		-387
Theocorys redondoensis	FAD	R	59	19.238	19.238	19.238		-387
Cyrtolagena laguncula	FAD	R	58	19.435	19.435	19.435		-387
Trinacria excavata	FAD	D	57	19.632	19.632	19.632	-387	-387
Thalassiothrix longissima	FAD	D	56	19.829	19.829	19.829	-248.93	-387
Saccospyris antarctica	FAD	R	55	20.026	20.026	20.026		-387
Spongotrochus glacialis	FAD	R	54	20.223	20.223	20.223	-0.05	-387
Thalassiosira spumellaroides	LAD	D	53	20.42	20.42	20.42		-387
Desmospyris rhodospyroides	FAD	R	52	20.617	20.617	20.617	-28.38	-387
Cycladophora golli regipileus	FAD	R	51	20.814	20.814	20.814	-387	-387
Thalassionema nitzschioides parva	FAD	D	50	21.011	21.011	21.011		-387
Thalassionema nitzschiodes	FAD	D	49	21.208	21.208	21.208	-344.83	-387
Proboscia barboi	FAD	D	48	21.405	21.405	21.405	-2.89	-387
Fragilariopsis maleinterpretaria	FAD	D	47	21.602	21.602	21.602		-387
Druppatractus hastatus	FAD	R	46	21.799	21.799	21.799		-387
Eucyrtidium cienkowskii	FAD	R	45	21.996	21.996	21.996	-387	-387
Cyrtocapsella tetrapera	FAD	R	44	22.193	22.193	22.193		-387
Azpeitia tabularis	FAD	D	43	22.39	22.39	22.39		-387
Stellarima microtrias	FAD	D	42	22.587	22.587	22.587	-344.83	-387
Thalassiosira praefraga	FAD	D	41	22.784	22.784	22.784		-387
Rocella gelida	LAD	D	40	22.981	22.981	22.981		-387
Raphidodiscus marylandicus	FAD	D	39	23.178	23.178	23.178		-387
C6n.3n base	AGE	P	38	23.375	23.375	23.375		-387
Thalassiosira spinosa group	FAD	D	37	23.4419	23.4419	23.4419		-387
Cyrtocapsella longithorax	FAD	R	36	23.5088	23.5088	23.5088		-387
Lithomelissa robusta	LAD	R	35	23.5757	23.5757	23.5757		-387
Thalassiosira spumellaroides	FAD	D	34	23.6426	23.6426	23.6426		-387
Cavitatus miocenicus	FAD	D	33	23.7095	23.7095	23.7095	-328.19	-387
Stylosphaera radiosa	LAD	R	32	23.7764	23.7764	23.7764		-387
Actinocyclus octonarius	FAD	D	31	23.8433	23.8433	23.8433	-321.16	-387
Spongodiscus craticulatus	FAD	R	30	23.9102	23.9102	23.9102		-387
Prunopyle tetrapila	FAD	R	29	23.9771	23.9771	23.9771		-387
C7n.1n top	AGE	P	28	24.044	24.044	24.044		-387
C9n top	AGE	P	27	26.714	26.714	26.714		-387
C9n base	AGE	P	26	27.826	27.826	27.826		-387
Peripyramis circumtexta	FAD	R	25	28.006	28.006	28.006		-387
C10n.1n top	AGE	P	24	28.186	28.186	28.186		-387
Cycladophora golli	FAD	R	23	28.2025	28.2025	28.2025		-387
Stylatractus universus	FAD	R	22	28.219	28.219	28.219		-387
Saturnalis circularis	FAD	R	21	28.2355	28.2355	28.2355		-387
Spongopyle osculosa	FAD	R	20	28.252	28.252	28.252		-387
Cycladophora conica-cosma	FAD	R	19	28.2685	28.2685	28.2685		-387
Lithomelissa robusta	FAD	R	18	28.285	28.285	28.285		-387
Stylosphaera angelina	FAD	R	17	28.3015	28.3015	28.3015		-387
Lithomelissa C Chen 1975	FAD	R	16	28.318	28.318	28.318		-387
Larcopyle hayesi hayesi	FAD	R	15	28.3345	28.3345	28.3345	-344.83	-387
Lychnocanoma conica	FAD	R	14	28.351	28.351	28.351		-387
Stylatractus santaennae	FAD	R	13	28.3675	28.3675	28.3675		-387
Stylosphaera radiosa	FAD	R	12	28.384	28.384	28.384		-387
Ceratocyrtis stigi	FAD	R	11	28.4005	28.4005	28.4005		-387
Dactyliozolen antarcticus	FAD	D	10	28.417	28.417	28.417	-387	-387
Rocella gelida	FAD	D	9	28.4335	28.4335	28.4335		-387
C10n.1n base	AGE	P	8	28.45	28.45	28.45		-387
Coscinodiscus rhombicus	FAD	D	7	28.45	28.45	28.45		-387
Stephanopyxis turris	FAD	D	6	28.45	28.45	28.45		-387
Asteromphalus oligocenicus	FAD	D	5	28.45	28.45	28.45		-387
Rhizosolenia hebetata hebetata	FAD	D	4	28.45	28.45	28.45	-317.95	-387
Cavitatus jouseanus	FAD	D	3	28.45	28.45	28.45	-366.25	-387
Coscinodiscus marginatus	FAD	D	2	28.45	28.45	28.45	-335.13	-387
Antarctissa robusta	FAD	R	1	28.45	28.45	28.45	-4.6	-387
