# Supplementary material for: Southern Ocean warming and Wilkes Land ice sheet retreat during the mid-Miocene
Source: Nat Commun. 2018 Jan 22;9:317. doi: 10.1038/s41467-017-02609-7 (PMC5778126; doi:10.1038/s41467-017-02609-7)
Supplement: Supplementary file 5 — Supplementary Data 3 [file 41467_2017_2609_MOESM5_ESM.xlsx]

## Sheet: Sheet1
	mbsf	age (Ma)	facies	interpretation
Unit I	95-133.8	10.8-11	bioturbated muds and graded silt/mud beds with sharp bases	overbank turbidites and contourites
Unit IIa	133.81-172.1	13.4-13.8	sharp-bounded sub-mm laminae interbedded with bioturbated muds (rare clasts)	contourites
Unit IIb	172.1-200	13.8-14.1	clast-rich muds and bioturbated and laminated muds	contourites with ice-rafting
Unit IIc	200-239	14.1-14.4	sharp-bounded sub-mm laminae interbedded with bioturbated muds (rare clasts)	contourites
Unit IId	239-275	14.4-14.8	clast-rich muds	gravity flow with ice rafting
Unit III	275-404	14.8-17	sharp-bounded sub-mm laminae with cross-laminated sand interbeds	contourites, stronger bottom currents
