# Supplementary material for: Southern Ocean warming and Wilkes Land ice sheet retreat during the mid-Miocene
Source: Nat Commun. 2018 Jan 22;9:317. doi: 10.1038/s41467-017-02609-7 (PMC5778126; doi:10.1038/s41467-017-02609-7)
Supplement: Supplementary file 7 — Supplementary Data 5 [file 41467_2017_2609_MOESM7_ESM.xls]

## Sheet: Sheet1
									TREES & SHRUBS --->											<----	TREES AND SHRUBS			HERBS & GRASSES --->								UNDIFFERENTIATED			BRYOPHYTA				PTERIDOPHYTA			REWORKED --->
IODP Exp 318 Site	Hole	Core	Sector	depth in core (cm)	depth (mbsf)	age (Ma)	Podocarpidites sp.	Microcachryidites antarcticus	Phyllocladidites mawsonii	Nothofagidites flemingii	Nothofagidites lachlaniae	Nothofagus brassii	Nothofagidites sp.	Peninsulapollis gilii	Cyathidites minor	Proteacidites sp.	Haloragacidites	Myricipites harrisii	Ericipites longisulcatus	Rhoipites sp.	Ranunculaceae	Caryophyllidites sp.	Chenopodipollis chenopodiacides	Tubulifloridites sp.	Assamiapollenites sp.	Tricolpites reticulatus	Graminidites media	Cyperacidites neogenicus	Liliacidites intermedius	Tricolpites sp.	Tricolporites undiff.	Monosulcites sp.	Stereisporites sp.	Rudolphisporis rudolphi	Coptospora	Gleicheniidites senonicus	Laevigatosporites	Baculatisporites comaumensis	Trilete undiff.	RW-Podocarpus	RW_Nothofagidites sp.	RW-Ericipites	RW_Peninsulapollis gilii	RW-Proteacidites	RW-Corsinipollenites	RW-Apiculatisporites cf. cornutus	RW-Cyathidites minor	RW_Retitriletes austroclavatidites	RW_Polycingulatisporites radiatus
U1356	A	11R	1W	20-22	95.61	10.7623
U1356	A	12R	2W	20-22	106.61	10.8082	20.1183	0.591716	0	34.9112	18.3432	1.77515	2.36686	0	1.18343	0	0	0.591716	0	0	0	0	0	0	0	0	1.77515	0	1.18343	0	0	1.77515	0.591716	0	7.69231	0	6.50888	0	0.591716	6.82927	0.97561	0	0	0	0	0	1.95122	0.97561	0
U1356	A	13R	1W	20-22	114.71	10.8421
U1356	A	13R	2W	40-42	116.41	10.8492
U1356	A	14R	1W	20-22	124.31	10.8822
U1356	A	14R	3W	20-22	127.31	10.8947
U1356	A	14R	5W	20-22	129.81	10.9052
U1356	A	15R	2W	20-22	135.51	13.4229
U1356	A	15R	4W	20-22	138.51	13.4527	55.1724	0	0	11.4943	18.3908	1.14943	0	0	1.14943	0	0	0	0	0	0	0	0	0	0	0	0	0	0	0	0	1.14943	0	0	3.44828	0	8.04598	0	0	6.36364	2.72727	0	0	0	0	0	4.54545	0	0
U1356	A	15R	6W	20-22	141.01	13.4775	63.5514	0.934579	0	13.0841	8.41121	0.934579	1.86916	0	1.86916	0	0	1.86916	0.934579	0	0	0	0	0	0	0	1.86916	0	0	0	0	0	0.934579	0	0.934579	0.934579	0.934579	0.934579	0	6.80272	1.36054	0	0	0	0	0	2.72109	0	0
U1356	A	17R	1W	20-22	153.21	13.5986	63.2184	0	0	17.2414	5.74713	0	0	0	0	0	0	1.14943	1.14943	0	0	0	0	0	0	0	0	1.14943	0	0	0	5.74713	0	0	3.44828	0	1.14943	0	0	6.12245	0	0	0	1.02041	0	0	2.04082	0	0
U1356	A	17R	3W	20-22	156.21	13.6283	37.6147	2.75229	0	17.4312	13.7615	5.50459	1.83486	0	0	0	0	0	2.75229	0	0.917431	0	0.917431	0.917431	0	0	0.917431	0	0.917431	0	0	2.75229	0.917431	0	5.50459	0	2.75229	0.917431	0.917431	7.43243	4.05405	0	0	1.35135	0	0.675676	2.02703	0	0
U1356	A	18R	3W	21-23	165.72	13.7227
U1356	A	19R	2W	20-22	173.81	13.803
U1356	A	19R	3W	20-22	175.31	13.8179
U1356	A	19R	5W	20-22	178.32	13.8478
U1356	A	20R	2W	20-22	183.41	13.8983	71.7949	0.854701	0	3.4188	10.2564	1.7094	0.854701	0	0.854701	0	0	0.854701	0	0	0.854701	0	0	0	0	0	0.854701	0.854701	0	0	0	1.7094	0	0	0.854701	0	4.2735	0	0	8.33333	0	0	0	0	0	0	3.47222	0	0
U1356	A	21R	2W	20-22	193.01	13.9936	55.5556	0	0	12.037	3.7037	0.925926	0.925926	0	2.77778	0.925926	0.925926	2.77778	0	0	0	0	0.925926	0	2.77778	0.925926	0	0.925926	0	0.617284	0	2.77778	0	0.925926	3.7037	0	1.85185	0	3.7037	8.64198	1.85185	0	0	1.23457	0	1.85185	3.08642	2.46914	0
U1356	A	22R	2W	20-22	202.61	14.0889	28.0702	0	0	19.2982	17.5439	3.50877	3.50877	0	3.50877	0	0	1.75439	0	0	0	1.75439	0	0	0	0	0	0	0	0	0	3.50877	3.50877	7.01754	1.75439	0	5.26316	0	0	14.7541	2.45902	0	0	1.63934	0	0.819672	4.09836	1.63934	0
U1356	A	24R	2W	20-22	221.51	14.2599	42.3729	1.69492	0	15.2542	23.7288	1.69492	1.69492	0	1.69492	0	0	0	1.69492	0	0	0	0	0	0	0	1.69492	3.38983	0	0	0	0	0	0	3.38983	0	1.69492	0	0	17.0455	0	0	1.13636	1.13636	0	1.13636	3.40909	0	0
U1356	A	30R	1W	18-20	277.69	14.7665	51.8519	3.7037	0	19.7531	6.17284	0	1.23457	0	0	0	0	0	0	0	0	0	0	0	0	0	0	0	0	0	0	4.93827	0	0	3.7037	0	8.64198	0	0	16.3793	0	0	0	0.862069	0	0	5.17241	0.862069	0
U1356	A	30R	4W	20-22	282.21	14.8294
U1356	A	30R	6W	20-22	284.61	14.8716	85.3333	0	0	0	1.33333	0	1.33333	0	0	0	0	0	0	0	0	0	0	0	0	0	1.33333	0	0	0	0	0	0	0	5.33333	0	5.33333	0	0	4.5977	1.14943	0	1.14943	0	0	0	0	2.29885	0
U1356	A	34R	1W	27-29	316.18	15.4262	62.069	3.44828	0	6.89655	17.2414	0	0	0	3.44828	0	0	3.44828	0	3.44828	0	0	0	0	0	0	0	0	0	0	0	0	0	0	0	0	0	0	0	13.9535	0	0	0	0	0	0	6.97674	2.32558	0
U1356	A	34R	4W	20-22	320.11	15.4952	42.9752	6.61157	0.826446	19.0083	11.5702	0	0	0.826446	1.65289	0.826446	0.826446	0	0	0	0	0	0	0	0	0	4.95868	0	0	0.684932	0	0	0.826446	0	4.95868	0	1.65289	1.65289	0	3.42466	0	0	0	1.36986	0	0.684932	2.05479	3.42466	0.684932
U1356	A	35R	2W	20-22	327.21	15.6199	65.3179	0.578035	0	9.82659	5.78035	1.7341	0	0	1.7341	0	0	0	0.578035	0.578035	0	0	0	0	0	0	0	0	0.578035	0.47619	0.47619	1.7341	1.15607	0	5.20231	0	3.46821	0.578035	0	8.57143	0.47619	0	0	0.47619	0	0	2.38095	0.47619	0
U1356	A	35R	4W	20-22	330.21	15.6726
U1356	A	39R	1W	20-22	363.81	16.2629
U1356	A	40R	2W	19-21	374.9	16.4577	51.8519	0	0	22.2222	11.1111	0	0	0	3.7037	0	3.7037	0	0	0	0	0	0	0	0	0	0	0	0	0	0	0	0	0	3.7037	0	3.7037	0	0	23.3766	1.2987	1.2987	0	0	1.2987	0	6.49351	6.49351	0
U1356	A	42R	2W	20-22	393.91	16.7917
U1356	A	43R	2W	20-22	403.71	16.9638
[truncated: 12 more columns]
